# Supplementary material for: Non-Clinical Safety of GRAd Vector-Based COVID-19 and HIV Vaccines Supports a Platform Regulatory Approach
Source: Vaccines (Basel). 2026 Feb 6;14(2):157. doi: 10.3390/vaccines14020157 (PMC12944892; doi:10.3390/vaccines14020157)
Supplement: Supplementary file 1 [file vaccines-14-00157-s001.zip]

Archive with 1 entries (1 files):
- vaccines-4117374-supplementary.pdf
